# Supplementary material for: Inferring Cognitive Abilities from Response Times to Web-Administered Survey Items in a Population-Representative Sample
Source: J Intell. 2022 Dec 23;11(1):3. doi: 10.3390/jintelligence11010003 (PMC9864969; doi:10.3390/jintelligence11010003)
Supplement: Supplementary file 1 [file jintelligence-11-00003-s001.zip]

Archive with 1 entries (1 files):
- jintelligence-2078688-supplementary.pdf
